# Supplementary material for: Monitoring site-specific conformational changes in real-time reveals a misfolding mechanism of the prion protein
Source: eLife. 2019 Jun 24;8:e44698. doi: 10.7554/eLife.44698 (PMC6590988; doi:10.7554/eLife.44698)
Supplement: Figure 2—source data 1. [file elife-44698-fig2-data1.xlsx]

## Sheet: Figure 2a
Source data for Figure 2a				Co-oligomerization with Trp-less moPrP suppresses inter-molecular FRET between monomers.
	Sample	FRET efficiency
	monomer	0.7705±0.023
	100% oligomer	0.9±0.0911
	8 mol% oligomer	0.8698±0.021
	3 mol% oligomer	0.5471±0.034
	2 mol% oligomer	0.6±0.043

## Sheet: Figure 2b
Source data for
Figure 2b	Global misfolding kinetics of Trp-less moPrP, W197-C223-TNB and Trp-less moPrP doped with 1, 2, 10 and 20 mol% of W197-C223-TNB moPrP (dopant).
Trp-less moPrP (100%)		W197-C223-TNB (100%)		20 mol%		10 mol%		2 mol%		1 mol%
oligomerization time (h)	Fraction misfolded	oligomerization time (h)	Fraction misfolded	oligomerization time (h)	fraction misfolded	oligomerization time (h)	fraction misfolded	oligomerization time (h)	fraction misfolded	oligomerization time (h)	fraction misfolded
0.0833	0.0569±0.006	0.0833	0.06	0.0833	0.0232±0.068	0.0833	0.0292±0.00104	0.2	0.0543±0.0272	0.0833	0.0569±0.00112
1.0333	0.0788±0.0169	1	0.44	1.0333	0.1122±0.0018188	1.05	0.1485±0.0138	1.25	0.0732±0.0188	1	0.0138±0.00101
2.0333	0.1714±0.0165	2	0.69	2.1	0.2079±0.0226	2	0.2026±0.0381	2.1	0.1788±0.0216	2	0.1852±0.0079
3	0.2467±0.0308	3	0.82	3.1	0.2904±0.0078685	5.7833	0.4916±0.0545	3.1167	0.2167±0.0363	3	0.1179±0.023
4	0.2672±0.0324	4	0.94	5.3	0.4776±0.0014	6.7833	0.5205±0.0777	4	0.2832±0.0202	4	0.261±0.00471
4.75	0.3423±0.00899	4.7	0.95	7.1	0.5357±0.023	7.8	0.6083±0.0569	5.1	0.2977±0.00674	5	0.3248±0.0593
6.1667	0.4358±0.03	6	0.99	8.1	0.6055±0.0105	13.0833	0.8374±0.075	6.1667	0.4012±0504	6	0.3643±0.0207
7.0833	0.4911±0.0175	8	1.01	10.2667	0.6996±0.0211	14.1167	0.8214±0.0845	7.1667	0.4349±0.0236	7	0.4192±0.0141
8	0.5165±0.0174	8.9	1	11.8667	0.78±0.00647	19.8333	0.9267±0.0254	8.1667	0.499±0.00207	8	0.4853±0.00584
9.4167	0.5862±0.0265	10	1.03	13.0833	0.8355±0.0386	20.85	0.9089±0.0797	9.5	0.4985±0.00215	9.3333	0.4989±0.0421
11.4167	0.6236±0.0465	11	1.02	14.0833	0.8579±0.0317	22.6167	0.9248±0.00863	10.1667	0.56±0.0236	10	0.5084±0.0417
12.2833	0.6959±0.00706	12	1.02	18.1	0.8778±0.039	24.05	0.9703±0.0028	13.8	0.7422±0.0496	11	0.5572±0.0438
13.5	0.7209±0.001	13	1.03	21.1	0.9075±0.0353	25.0333	0.9288±0.00171	14.75	0.7129±0.0695	12.5	0.5895±0.0112
15.5	0.7715±0.0225	14	0.97	22.5	0.9266±0.0236	26.1667	0.9273±0.00386	16.6667	0.7154±0.0519	14.5	0.6686±0.0337
16.25	0.7774±0.0152	15	0.97	24.3333	0.925±0.00706	28.1667	0.9161±0.0156	17.9	0.7643±0.0504	16.5	0.6545±0.0672
17.4167	0.7778±0.0177	16	0.93	25.8667	0.9506±0.0293	29.95	0.9382±0.00598	19.5667	0.7733±0.0406	18	0.6933±0.0244
18.5833	0.8186±0.00137	17	0.99	27.1667	1.031±0.0207	32.0833	0.949±0.00316	20.75	0.8049±0.0412	20	0.7607±0.00166
19.3333	0.8126±0.00331	20.2	1	28.5833	1.0117±0.0126	37.0167	0.9729±0.0796	22	0.8282±0.0397	23	0.8668±0.00774
20.3333	0.8503±0.00571	21	0.99	29.9167	0.996±0.00732	40.2833	1.0104±0.00551	24	0.8398±0.0189	25	0.8589±0.0115
21.6667	0.8627±0.01			31	0.9833±0.0195			25.5833	0.9245±0.0123	28.5833	0.8393±0.00494
23.6167	0.8875±0.0183	*representative data set		37.6	0.9741±0.0438			26.5833	0.9232±0.0078	33	0.891±0.0468
24.5	0.9716±0.0211	every time point could not be averaged		44	0.9924±0.011			28.1667	0.9133±0.0167	35	0.9103±0.0228
25.5	0.9925±0.0025	as the replicates were recorded at different						29.1667	0.933±0.0118	48.1667	1.0127±0.036
26.5	0.9877±0.0135	times of oligomerization						30.1667	0.9274±0.00886
27.5	0.9998±0.0036							32	0.9487±0.02
37	1±0.0201							38.6667	0.9461±0.011
								41.8333	0.9419±0.00654
								44.6667	0.9404±0.00678
								47	0.9552±0.02

## Sheet: Figure 2c
Source data for Figure 2c	Co-oligomerization of Trp-less moPrP with 2 mol% of W144-C153-TNB and W197-C223-TNB monitored by tryptophan steady-state fluorescence anisotropy.
W197-C223-TNB*				W144-C153-TNB*
time of oligomerization (h)	Steady state anisotropy			time of oligomerization (h)	Steady state anisotropy
0.0833	0.0965			0.0833	0.0964
1	0.0984			1	0.0989
2	0.101			2	0.102
3	0.1092			3	0.1077
4	0.11			4	0.1117
5	0.1122			5	0.1128
6	0.1172			6	0.1147
7	0.1197			7	0.1183
8	0.1221			8	0.1195
9	0.1231			9	0.1256
10	0.1247			10	0.1262
11	0.1285			11	0.1286
12	0.1308			12	0.1291
14	0.133			14	0.1303
16	0.1371			16	0.1322
18	0.1373			18	0.1327
20	0.1376			20	0.1351
22	0.1384			22	0.1359
24	0.1391			24	0.1364
26	0.1396			26	0.137
28	0.1397			28	0.1379
30	0.1413			30	0.1389
	*representative data sets
	every time point could not be averaged
	as the replicates were recorded at different
	times of oligomerization
