# Supplementary material for: Monitoring site-specific conformational changes in real-time reveals a misfolding mechanism of the prion protein
Source: eLife. 2019 Jun 24;8:e44698. doi: 10.7554/eLife.44698 (PMC6590988; doi:10.7554/eLife.44698)
Supplement: Figure 3—source data 1. [file elife-44698-fig3-data1.xlsx]

## Sheet: Figure 3A
Source data for Figure 3	Global misfolding kinetics of Trp-less moPrP doped with 2 mol% of the unlabelled and TNB-labelled single Trp, single Cys-containing mutant variants of moPrP.
Trp-less moPrP (100%)		W144-C153 (2%)		W144-C153-TNB(2%)		W144-C199 (2%)		W144-C199-TNB (2%)		W144-C223 (2%)		W144-C223-TNB (2%)*		W197-C169 (2%)		W197-C169-TNB (2%)		W197-C223 (2%)		W197-C223-TNB (2%)
oligomerization time (h)	Fraction misfolded	oligomerization time (h)	Fraction misfolded	oligomerization time (h)	Fraction misfolded	oligomerization time (h)	Fraction misfolded	oligomerization time (h)	Fraction misfolded	oligomerization time (h)	Fraction misfolded	oligomerization time (h)	Fraction misfolded	oligomerization time (h)	Fraction misfolded	oligomerization time (h)	Fraction misfolded	oligomerization time (h)	Fraction misfolded	oligomerization time (h)	Fraction misfolded
0.0833	0.0569±0.006	0.0833	0.1205±0.0404	0.0833	0.0543±0.0525	0.0833	0.0051003±0.036	1.25	0.0732±0.0188	0.0833	0.069±0.0242	0.0917	0.129	0.0833	0.0434±0.0233	0.0833	0.0808±0.0003	1	0.1595±0.001	0.0833	0.0583±0.0542
1.0333	0.0788±0.0169	1	0.0774±0.0035	1	0.0902±0.0137	1	0.0695±0.0334	2.1	0.1788±0.0216	1	0.1099±0.0101	1	0.064	1.1	0.1107±0.0834	1.1	0.142±0.0219	2	0.1678±0.0079	1.0333	0.072±0.0062
2.0333	0.1714±0.0165	2	0.0842±0.0066	2.2	0.1417±0.0014	2	0.1554±0.0258	3.1167	0.2167±0.0363	2	0.1567±0.0059	2	0.1237	2	0.1551±0.0678	2	0.2535±0.0164	3.1167	0.2196±0.023	2.0333	0.1605±0.0049
3	0.2467±0.0308	3	0.1859±0.0237	3	0.195±0.0124	3	0.1896±0.0143	4	0.2832±0.0202	3.25	0.2221±0.0169	3	0.0768	2.9333	0.278±0.0453	2.9333	0.2704±0.0663	4	0.2763±0.0047	3	0.2307±0.0055
4	0.2672±0.0324	4	0.2489±0.0312	4	0.2053±0.0213	4.25	0.286±0.0441	5.1	0.2977±0.0067	4	0.2472±0.0165	4	0.3027	4	0.3459±0.0615	4	0.4268±0.0338	5	0.3124±0.0593	4	0.2663±0.0108
4.75	0.3423±0.00899	5	0.2896±0.0009	5	0.2507±0.0311	5	0.2782±0.0219	6.1667	0.4012±0.0504	5	0.3199±0.0308	5	0.3388	5	0.4675±0.0668	5	0.5025±0.0103	6	0.3706±0.0207	4.75	0.3394±0.0132
6.1667	0.4358±0.03	6	0.3459±0.0259	6	0.3182±0.011	6	0.3466±0.0118	7.1667	0.4349±0.0236	6.1667	0.3435±0.0324	6.17	0.3861	6	0.4332±0.0928	6	0.5387±0.0566	7	0.4307±0.0141	6.1667	0.3913±0.0228
7.0833	0.4911±0.0175	7.0833	0.3926±0.0213	7.0833	0.3255±0.0099	7.05	0.3806±0.0427	8.1667	0.499±0.0021	7.1667	0.4193±0.0089	7.0333	0.4681	7	0.5052±0.093	7	0.5315±0.0303	8	0.4788±0.0058	7.0833	0.4684±0.0022
8	0.5165±0.0174	8	0.4534±0.0579	8.3333	0.3856±0.042	8.0833	0.4427±0.0477	9.5	0.4985±0.0022	8.3667	0.4599±0.03	8.25	0.4596	8.3333	0.5756±0.0713	8.3333	0.6276±0.0291	9	0.5248±0.0128	8	0.4708±0.0193
9.4167	0.5862±0.0265	9	0.493±0.0121	9.4333	0.365±0.0447	9	0.4659±0.0502	10.1667	0.56±0.0236	9.6667	0.5037±0.0465	9	0.5384	9.2	0.5484±0.0010	10.0833	0.7127±0.0187	9.8333	0.5623±0.0347	9.4167	0.559±0.0033
11.4167	0.6236±0.0465	10	0.5314±0.0478	10.2833	0.4387±0.0297	10	0.5087±0.0613	0.2	0.0543±0.0272	15	0.7677±0.0071	10	0.5756	11.1667	0.6712±0.0488	11.1667	0.7732±0.0054	11	0.5297±0.0334	13.5	0.6705±0.012
12.2833	0.6959±0.00706	16.6667	0.7519±0.0297	16.25	0.7063±0.0445	14	0.5688±0.0975	13.8	0.7422±0.0496	16	0.7732±0.0001	11	0.6232	14.3333	0.7595±0.0090	14.75	0.7518±0.046	11.6667	0.5728±0.0538	15.5	0.754±0.0238
13.5	0.7209±0.001	18	0.7984±0.0057	17.25	0.6964±0.0665	15.25	0.6365±0.0445	14.75	0.7129±0.0695	17	0.8111±0.0225	12.333	0.6341	15.3333	0.818±0.0239	15.6667	0.8176±0.023	13.1667	0.6673±0.0098	16.25	0.7357±0.0012
15.5	0.7715±0.0225	19.9333	0.8287±0.0221	22.25	0.8048±0.0076	16.0833	0.6801±0.051	16.6667	0.7154±0.0519	18.25	0.8164±0.0211	13	0.5766	16.3333	0.8453±0.0037	16.5833	0.8639±0.0057	14.1667	0.6778±0.0672	17.4167	0.736±0.001
16.25	0.7774±0.0152	23.75	0.8772±0.0133	23.25	0.7865±0.0023	17	0.7161±0.0363	17.9	0.7643±0.0504	19.25	0.8285±0.0182	14	0.6416	17.3333	0.8607±0.0034	17.75	0.8817±0.0144	15.5	0.8107±0.0168	18.5833	0.8147±0.0403
17.4167	0.7778±0.0177	25.3167	0.8709±0.0149	26.5	0.8336±0.0205	18.5	0.7176±0.0519	19.5667	0.7733±0.0406	20	0.8391±0.0201	16	0.6937	18.5	0.8924±0.0095	18.75	0.8732±0.0259	17.1667	0.8273±0.0189	19.3333	0.8317±0.0629
18.5833	0.8186±0.00137	26.3333	0.8946±0.0219	25.25	0.9024±0.0109	19	0.7175±0.0632	20.75	0.8049±0.0412	21.1667	0.8506±0.0025	17.1667	0.7606	19.5333	0.8783±0.017	19.8333	0.8673±0.032	18.0833	0.8738±0.0639	20.3333	0.8471±0.0429
19.3333	0.8126±0.00331	28	0.8929±0.0161	27.25	0.8305±0.0315	21	0.7577±0.0669	22	0.8282±0.0397	22.6	0.8432±0.0135	18	0.7027	20.5333	0.8887±0.0199	20.75	0.8547±0.0408	19	0.819±0.0468	21.6667	0.8159±0.0013
20.3333	0.8503±0.00571	30.5	0.9197±0.0058	30.1667	0.87±0.0181	22.5	0.7961±0.06	24	0.8398±0.0189	25.25	0.8574±0.0152	19	0.7821	21.6667	0.9264±0.0187	21.8333	0.9194±0.0184	20	0.8732±0.0228	23.6167	0.8761±0.0369
21.6667	0.8627±0.01	32.3333	0.9235±0.0142	38.1667	0.9308±0.0373	24.5	0.8524±0.0089	25.5833	0.9245±0.0123	27	0.902±0.0177	20	0.8119	22.6667	0.9067±0.00388	23	0.8867±0.0194	21.25	0.8299±0.036	24.5	0.9234±0.0049
23.6167	0.8875±0.0183	38	0.929±0.0532	40.6667	0.9228±0.0344	25.5	0.8977±0.0486	26.5833	0.9232±0.0078	29	0.8982±0.0014	21	0.8284	23.8333	0.9117±0.0025	24	0.9521±0.0267	24	0.8764±0.0421	25.5	0.936±0.0020
24.5	0.9716±0.0211	40.6667	0.9258±0.0104	46.15	0.9277±0.0571	28	0.8877±0.0623	28.1667	0.9133±0.0167	30.6667	0.9315±0.0175	23	0.8821	24.6667	0.9215±0.016	24.9167	0.9273±0.0094	25	0.8936±0.0417	26.5	0.94±0.0065
25.5	0.9925±0.0025	43	0.9461±0.0141	48	0.9243±0.0386	29	0.9188±0.0412	29.1667	0.933±0.0118	32.6667	0.9231±0.0174	25	0.8941	26.3333	0.9255±0.0135	26.5833	0.9518±0.0014	25.9667	0.8923±0.0438	35.5	0.967±0.0014
26.5	0.9877±0.0135	46	0.9614±0.0416			36.5	0.892±0.0011	30.1667	0.9274±0.0089	39.3333	0.9939±0.0033	26	0.8699	27.75	0.9227±0.0325	28.15	0.9508±0.0138	22.0833	0.8796±0.0112	37	0.9451±0.0013
27.5	0.9998±0.0036	48	0.9483±0.0031			38.5	0.9066±0.0374	32	0.9487±0.02	41	0.9613±0.0265	27.5	0.8878	29.6667	0.9578±0.0341	30.0333	0.9678±0.0083	27	0.8987±0.0337	39.3333	0.9437±0.0012
37	1±0.0201					30	0.9246±0.0464	38.6667	0.9461±0.011	43.1667	0.9326±0.0057	29	0.9111	31.45	0.936±0.0101	31.6667	0.9542±0.0057	29	0.9226±0.0267	41.3333	0.9629±0.0194
						41.83	0.8904±0.048	41.8333	0.9419±0.0065	45.8333	0.9675±0.01	30	0.968	33.05	0.9696±0.017	33.3	0.9633±0.0312	32.6667	0.9449±0.012	43.3333	0.9697±0.0065
						44.6667	0.9235±0.0011	44.6667	0.9404±0.0068	48.0833	0.9403±0.0183	32	0.9926	37.3333	1.0166±0.0431	37.3	1.0346±0.0084	34	0.9232±0.001	45.2833	0.9535±0.011
						47	0.9139±0.0011	47	0.9552±0.02			34	1.0179	39.0333	1.013±0.0306	39.6167	1.057±0.0139	39.25	0.9459±0.0244	47.25	0.9446±0.0128
			±									35.5	1.0032	42	0.9599±0.0349	44.1667	1.0441±0.0036	41.1667	0.9596±0.0017
														44.1667	0.9892±0.0264	46	1.0244±0.0059	43.0833	0.9436±0.0077
												*representative data set		45.8333	0.9719±0.0332			45.0833	0.95±0.0115
												every time point could not be averaged						47	0.9592±0.0049
												as the replicates were recorded at different
												times of oligomerization

## Sheet: Figure 3C
time of oligomerization (h)	Fraction monomer remaining
0.0833	1
0.5	0.9727
1	0.89
1.5	0.878
3	0.8809
3.5	0.8524
4	0.8422
4.5	0.8175
5	0.8299
5.5	0.7841
6	0.7618
6.5	0.7504
7	0.7863
7.5	0.7363
8	0.7004
8.5	0.6886
9	0.6461
12	0.5435
15	0.4899
20	0.3825
23.2	0.2919
25.8	0.2904
31.56	0.237
35.7	0.1989
40	0.1644
45	0.1477
50	0.1407
60	0.1465
