# Supplementary material for: Monitoring site-specific conformational changes in real-time reveals a misfolding mechanism of the prion protein
Source: eLife. 2019 Jun 24;8:e44698. doi: 10.7554/eLife.44698 (PMC6590988; doi:10.7554/eLife.44698)
Supplement: Figure 4—source data 1. [file elife-44698-fig4-data1.xlsx]

## Sheet: W144-C153
W144-C153 (2%)			W144-C153-TNB (2%)			FRET efficiency-kinetics			W144-C153 (2 µM)			W144-C153-TNB (2 µM)			FRET efficiency
time of oligomerization(h)	normalized fluorescence signal		time of oligomerization(h)	normalized fluorescence signal		time of oligomerization(h)	FRET efficiency		oligomerization time (h)	normalized fl. signal		oligomerization time (h)	normalized fl. signal		oligomerization time (h)	FRET efficiency
0.0833	1.0051±0.0363		0.0833	0.2439±0.0532		0.0833	0.7589±0.0626		0	1.0112		0	0.2006		0	0.801622
1	1.0862±0.0361		1	0.2715±0.039		1	0.751±0.0391		1	1.0147		1	0.1991		1	0.803784
2	1.1725±0.0318		2	0.3188±0.0296		2	0.7286±0.0253		2	1.015		2	0.1951		2	0.807783
3	1.2426±0.039		3	0.3598±0.022		3	0.7107±0.0123		3	1.0152		3	0.193		3	0.80989
4	1.3109±0.0441		4	0.3868±0.0356		4	0.7055±0.0244		4	1.0165		4	0.1951		4	0.808067
5	1.359±0.0521		5	0.4287±0.0296		5	0.6849±0.0137		5	1.0129		5	0.1938		5	0.808668
6	1.4049±0.0585		6	0.4573±0.0492		6	0.6754±0.0304		6	1.0157		6	0.1941		6	0.8089
7	1.4383±0.0626		7	0.4798±0.0466		7	0.6672±0.0253		7	1.0153		7	0.1925		7	0.810401
8	1.4781±0.0613		8	0.4968±0.0431		8	0.6645±0.0216		8	1.0171		8	0.1935		8	0.809753
9	1.5038±0.0669		9	0.5234±0.0409		9	0.6525±0.0166		9	1.0184		9	0.1886		9	0.814808
10	1.5361±0.0605		10	0.5377±0.0442		10	0.6506±0.0213		10	1.0208		10	0.1904		10	0.81348
11	1.5552±0.0607		11	0.5604±0.0398		11	0.6401±0.0163		11	1.0189		11	0.1917		11	0.811856
12	1.6023±0.0997		12	0.6059±0.0022		12	0.6286±0.017		12	1.0204		12	0.1933		12	0.810564
13	1.6295±0.0747		13	0.6052±0.0011		13	0.626±0.0184		13	1.0196		13	0.195		13	0.808749
14	1.6408±0.08		14	0.6137±0.0034		14	0.6252±0.023		14	1.0209		14	0.1932		14	0.810755
15	1.6574±0.0654		15	0.6151±0.0070		15	0.6285±0.0148		15	1.0176		15	0.1935		15	0.809847
16	1.6695±0.0748		16	0.6227±0.0124		16	0.6266±0.0132		16	1.0194		16	0.1939		16	0.80979
17	1.6796±0.0593		17	0.6292±0.0015		17	0.6249±0.0174		17	1.0188		17	0.1949		17	0.808697
18	1.7003±0.0556		18	0.6456±0.0058		18	0.62±0.0128		18	1.02		18	0.1932		18	0.810588
19	1.7055±0.0474		19	0.6434±0.0212		19	0.6228±0.0027		19	1.0243		19	0.1942		19	0.810407
20	1.7163±0.0482		20	0.6604±0.0041		20	0.6193±0.0088		20	1.0246		20	0.1964		20	0.808315
21	1.7231±0.0397		21	0.6559±0.0011		21	0.6144±0.0053		21	1.0241		21	0.1937		21	0.810858
22	1.7316±0.0239		22	0.6677±0.0023		22	0.6153±0.0042		22	1.0245		22	0.1956		22	0.809078
23.2	1.7333±0.0189		23	0.6667±0.0031					23	1.025		23	0.194		23	0.810732
			24	0.6903±0.028					24	1.0258		24	0.1958		24	0.809125
			25	0.6968±0.0058					25	1.0253		25	0.1948		25	0.810007

## Sheet: W144-C199
W144-C199 (2%)			W144-C199-TNB (2%)			FRET efficiency kinetics			W144-C199 (2 µM)			W144-C199-TNB (2 µM)			FRET efficiency
oligomerization time (h)	normalized fluorescence signal		oligomerization time (h)	normalized fluorescence signal		oligomerization time (h)	FRET efficiency		oligomerization time (h)	normalized fl. signal		oligomerization time (h)	normalized fl. signal		oligomerization time (h)	FRET efficiency
0.0833	1.1113±0.1009		0.0833	0.4111±0.1075		0.0833	0.63±0.0336		0	1		0	0.3648		0	0.6352
1	1.1828±0.1211		1	0.5476±0.0711		1	0.5371±0.0474		1	1.0023		1	0.3584		1	0.642422
2	1.2684±0.0964		2	0.66±0.0979		2	0.4797±0.0396		2	1.0024		2	0.3578		2	0.643057
3	1.3725±0.0709		3	0.8015±0.0739		3	0.416±0.0301		3	1.0017		3	0.3585		3	0.642108
4	1.4507±0.0415		4	0.8844±0.0866		4	0.3903±0.0174		4	1.0027		4	0.36		4	0.640969
5	1.5222±0.0139		5	0.9669±0.0775		5	0.3648±0.0058		5	1.0043		5	0.3593		5	0.642238
6	1.5809±0.0002		6	0.9887±0.0918		6	0.3746±0.0008		6	1.0063		6	0.3617		6	0.640564
7	1.6328±0.025		7	1.0716±0.0489		7	0.3437±0.01		7	1.0051		7	0.3623		7	0.639538
8	1.6878±0.0373		8	1.132±0.0425		8	0.3293±0.0148		8	1.0065		8	0.3646		8	0.637755
9	1.7281±0.0478		9	1.1907±0.0302		9	0.311±0.019		9	1.0076		9	0.3658		9	0.636959
10	1.767±0.0661		10	1.1835±0.0561		10	0.3302±0.0251		10	1.0096		10	0.3639		10	0.63956
11	1.8007±0.0691		11	1.2274±0.0523		11	0.3184±0.0261		11	1.0111		11	0.3662		11	0.63782
12	1.8156±0.0766		12	1.2855±0.1019		12	0.292±0.0299		12	1.0098		12	0.3667		12	0.636859
14	1.8572±0.0887		14	1.2748±0.0393		14	0.3136±0.0328		13	1.0101		13	0.3636		13	0.640036
15	1.8639±0.1119		15	1.2886±0.0213		15	0.3086±0.0415		14	1.0132		14	0.3636		14	0.641137
16	1.8737±0.1187		16	1.314±0.0657		16	0.2987±0.0444		15	1.0172		15	0.3658		15	0.640385
17	1.8805±0.1276		17	1.3324±0.0947		17	0.2915±0.0481		16	1.0144		16	0.3671		16	0.638111
18	1.8975±0.1375		18	1.3636±0.0948		18	0.2814±0.0521		17	1.0193		17	0.3658		17	0.641126
19	1.9044±0.132		19	1.3728±0.1276		19	0.2791±0.05		18	1.0222		18	0.3693		18	0.63872
20	1.9005±0.132		20	1.3841±0.1386		20	0.2717±0.0506		19	1.0245		19	0.368		19	0.6408
22	1.9056±0.155		21	1.3538±0.0555		22	0.2869±0.058		20	1.0506		20	0.3685		20	0.649248
			22	1.3589±0.1041					21	1.0511		21	0.37		21	0.647988
			23	1.3655±0.0651					22	1.0509		22	0.3713		22	0.646684
									23	1.0483		23	0.3684		23	0.648574
									24	1.0476		24	0.3694		24	0.647384
									25	1.0466		25	0.3676		25	0.648767

## Sheet: W144-C223
	W144-C223 (2%)			W144-C223-TNB (2%)			FRET efficiency kinetics			W144-C223 (2 µM)			W144-C223-TNB (2 µM)			FRET efficiency
	oligomerization time (h)	normalized fluorescence signal		oligomerization time (h)	normalized fluorescence signal		oligomerization time (h)	FRET efficiency		oligomerization time (h)	normalized fl. signal		oligomerization time (h)	normalized fl. signal		oligomerization time (h)	FRET efficiency
	0.0833	1.0306±0.0291		0.0833	0.8984±0.0583		0.0833	0.1283±0.0617		0	0.9906		0	0.914		0	0.0773269
	1	1.089±0.0423		1	0.9927±0.013		1	0.0884±0.0373		1	0.9876		1	0.9074		1	0.081207
	2	1.1998±0.0643		2	1.0897±0.0059		2	0.0918±0.0489		2	0.9938		2	0.9062		2	0.0881465
	3	1.2743±0.0603		3	1.1884±0.0177		3	0.0674±0.0462		3	0.994		3	0.9045		3	0.0900402
	4	1.3498±0.0632		4	1.2422±0.0136		4	0.0797±0.0443		4	0.9901		4	0.904		4	0.0869609
	5	1.4187±0.0774		5	1.2998±0.0252		5	0.0838±0.053		5	0.9938		5	0.9028		5	0.0915677
	6	1.4128±0.0762		6	1.3429±0.012		6	0.0495±0.052		6	0.9915		6	0.905		6	0.0872416
	7	1.4762±0.0818		7	1.3774±0.0032		7	0.0669±0.0517		7	0.9938		7	0.8982		7	0.0961964
	8	1.5112±0.0697		8	1.4065±0.0082		8	0.0692±0.0432		8	0.9971		8	0.8957		8	0.101695
	9	1.5533±0.0593		9	1.434±0.0063		9	0.0768±0.0355		9	0.9979		9	0.8928		9	0.105321
	10	1.5725±0.0697		10	1.4521±0.0224		10	0.0766±0.0433		10	0.9964		10	0.891		10	0.105781
	11	1.6091±0.0726		11	1.4826±0.0242		11	0.0786±0.0442		11	0.9964		11	0.8959		11	0.100863
	12	1.6373±0.0673		12	1.5038±0.0387		12	0.0815±0.0446		12	1.0009		12	0.8877		12	0.113098
	13	1.6664±0.0696		13	1.5155±0.0414		13	0.0905±0.0454		13	1.0059		13	0.8899		13	0.11532
	14	1.6997±0.063		14	1.526±0.0403		14	0.1021±0.0409		14	1.004		14	0.8853		14	0.118227
	15	1.7258±0.0676		15	1.5441±0.0354		15	0.1053±0.0406		15	1.0077		15	0.8809		15	0.125831
	16	1.7565±0.0698		16	1.5508±0.0497		16	0.1171±0.0451		16	1.0042		16	0.8888		16	0.114917
	17	1.7675±0.0706		17	1.5521±0.0498		17	0.1219±0.045		17	1.0102		17	0.89		17	0.118986
	18	1.7854±0.0719		18	1.5645±0.0575		18	0.1237±0.0478		18	1.005		18	0.8854		18	0.119005
	19	1.8049±0.0664		19	1.581±0.0656		19	0.1241±0.0486		19	1.0108		19	0.8836		19	0.125841
	20	1.8211±0.074		20	1.5827±0.05		20	0.1309±0.0447		20	1.0132		20	0.8956		20	0.116068
	21	1.8341±0.074		21	1.5876±0.0542		21	0.1344±0.0458		21	1.0151		21	0.8863		21	0.126884
	22	1.8431±0.083		22	1.6029±0.0589		22	0.1303±0.0506		22	1.0195		22	0.8853		22	0.131633
	23	1.8463±0.0685		23	1.6095±0.0655		23	0.1282±0.048		23	1.0223		23	0.8861		23	0.133229
	24	1.8706±0.0687		24	1.6198±0.061		24	0.1341±0.0456		24	1.0198		24	0.8854		24	0.131791
										25	1.023		25	0.8856		25	0.134311

## Sheet: W197-C169
W197-C169 (2%)			W197-C169-TNB (2%)			FRET efficiency kinetics			W197-C169 (2 µM)			W197-C169-TNB (2 µM)				FRET efficiency (2 µM)
oligomerization time (h)	normalized fluorescence signal		oligomerization time (h)	normalized fluorescence signal		oligomerization time (h)	FRET efficiency		oligomerization time (h)	normalized fl. signal		oligomerization time (h)	normalized fl. signal			oligomerization time (h)	FRET efficiency
0.0833	0.8841±0.0005		0.0833	0.8372±0.0077		0.0833	0.0531±0.0087		1	0.9033		1	0.8297			1	0.081479
0.25	0.872±0.0048		0.25	0.8261±0.0001		0.25	0.0527±0.0046		2	0.9035		2	0.8278			2	0.0837853
0.5	0.8686±0.0060		0.5	0.8171±0.0015		0.5	0.0593±0.0059		3	0.9021		3	0.8283			3	0.0818091
0.75	0.8681±0.0042		0.75	0.8087±0.0012		0.75	0.0685±0.0041		4	0.8987		4	0.8311			4	0.0752198
1	0.8682±0.0036		1	0.806±0.0050		1	0.0716±0.0066		5	0.8972		5	0.8289			5	0.0761257
1.25	0.8604±0.0046		1.25	0.7954±0.0028		1.25	0.0755±0.0053		6	0.8978		6	0.8299			6	0.0756293
1.5	0.8603±0.0036		1.5	0.7919±0.0040		1.5	0.0795±0.0056		7	0.8967		7	0.8316			7	0.0725995
1.75	0.8544±0.0023		1.75	0.7864±0.0035		1.75	0.0796±0.0041		8	0.8953		8	0.831			8	0.0718195
2	0.8555±0.0013		2	0.7821±0.0058		2	0.0857±0.0069		9	0.8967		9	0.8319			9	0.072265
2.25	0.8522±0.0035		2.25	0.7755±0.0079		2.25	0.09±0.0098		10	0.8961		10	0.8318			10	0.0717554
2.5	0.8514±0.0011		2.5	0.7736±0.0049		2.5	0.0914±0.0058		11	0.8967		11	0.8314			11	0.0728226
3	0.8438±0.0009		3	0.7667±0.0046		3	0.0914±0.0055		12	0.8966		12	0.8314			12	0.0727192
4	0.8342±0.0014		4	0.7588±0.0079		4	0.0903±0.0095		13	0.8948		13	0.8318			13	0.0704068
5	0.8265±0.0019		5	0.748±0.0057		5	0.095±0.0071		14	0.8951		14	0.8344			14	0.0678137
6	0.8142±0.0033		6	0.7419±0.0063		6	0.0887±0.0082		15	0.8966		15	0.8346			15	0.0691501
7.75	0.8058±0.0055		7	0.7419±0.0072		7.75	0.0757±0.0118		16	0.8975		16	0.8359			16	0.0686351
8	0.7986±0.0094		7.75	0.7381±0.0064		9	0.0778±0.01		17	0.893		17	0.8353			17	0.0646137
9	0.7984±0.0036		9	0.7363±0.0076		10	0.0695±0.0069		18	0.8934		18	0.8344			18	0.0660398
10	0.7911±0.0024		10	0.7361±0.0052		11	0.0689±0.0079		19	0.8978		19	0.8339			19	0.071174
11	0.7889±0.0035		11	0.7345±0.0057		14	0.0596±0.0087		20	0.8965		20	0.8349			20	0.0687117
14	0.7854±0.0014		14	0.7386±0.0068		15	0.0579±0.0080		21	0.8921		21	0.8336			21	0.0655756
15	0.7861±0.0037		15	0.7406±0.0057		16	0.0564±0.0065		22	0.8927		22	0.8353			22	0.0642993
16	0.7847±0.0030		16	0.7405±0.0046		17	0.0519±0.0114		23	0.8977		23	0.8374			23	0.0671717
17	0.7814±0.0083		17	0.7408±0.0065		18	0.0464±0.0131		24	0.8944		24	0.8352			24	0.0661896
18	0.7772±0.0086		18	0.7411±0.0079		19	0.0508±0.0104		25	0.8984		25	0.8364			25	0.0690116
19	0.7824±0.0064		19	0.7427±0.0067		20	0.05±0.0092		26	0.8975		26	0.8379			26	0.0664067
20	0.7807±0.0002		20	0.7416±0.0072		21	0.0508±0.0068		27	0.895		27	0.8368			27	0.0650279
21	0.7791±0.0021		21	0.7395±0.0051		22	0.0366±0.011		28	0.899		28	0.8379			28	0.0679644
22	0.7726±0.0023		22	0.7443±0.0083		23	0.0383±0.0019		29	0.8985		29	0.8347			29	0.0710072
23	0.768±0.0021		23	0.7393±0.0154		27.25	0.0299±0.0004		30	0.896		30	0.8368			30	0.0660714
27.25	0.7596±0.0004		27.25	0.7369±0.0109		28.25	0.0303±0.0012
28.25	0.7614±0.0012		28.25	0.7383±0.0124		29.3333	0.0344±0.0029
29.3333	0.7608±0.0030		29.3333	0.7346±0.0134

## Sheet: W197-C223
W197-C223 (2%)			W197-C223-TNB-2%			FRET efficiency kinetics			W197-C223 (2 µM)			W197-C223-TNB (2 µM)			FRET efficiency (2 µM)
oligomerization time (h)	normalized fl. signal		oligomerization time (h)	normalized fl. signal		oligomerization time (h)	FRET efficiency		oligomerization time (h)	normalized fl. signal		oligomerization time (h)	normalized fl. signal		oligomerization time (h)	FRET efficiency
0.0833	0.8988±0.00526		0.0833	0.7601±0.0137		0.0833	0.1543±0.016		0.0833	0.8914		0.0833	0.77		0.0833	0.13619
0.2611	0.8938±0.00282		0.2611	0.7513±0.009		0.2611	0.1594±0.0105		0.5	0.8901		0.5	0.7665		0.5	0.138861
0.4389	0.8875±0.00864		0.4389	0.7404±0.0077		0.4389	0.1658±0.0119		1	0.8917		1	0.7629		1	0.144443
0.5722	0.8847±0.0071		0.5722	0.7311±0.0102		0.5722	0.1736±0.0133		2	0.8922		2	0.7672		2	0.140103
0.75	0.8827±0.0052		0.75	0.7308±0.0126		0.75	0.1721±0.0151		3	0.8902		3	0.7689		3	0.136262
0.9278	0.8798±0.0066		0.9278	0.7233±0.0116		0.9278	0.1779±0.0146		4	0.892		4	0.7691		4	0.13778
1.0611	0.8756±0.0044		1.0611	0.7215±0.0099		1.0611	0.176±0.0121		5	0.8876		5	0.7687		5	0.133957
1.2389	0.8767±0.0047		1.2389	0.7217±0.0089		1.2389	0.1768±0.011		6	0.8868		6	0.7694		6	0.132386
1.4167	0.8698±0.0016		1.4167	0.719±0.0059		1.4167	0.1733±0.0069		7	0.8858		7	0.7661		7	0.135132
1.5944	0.8656±0.0021		1.5944	0.7131±0.0087		1.5944	0.1761±0.0102		8	0.889		8	0.7661		8	0.138245
2.6611	0.8542±0.0001		2.6611	0.7009±0.0084		2.6611	0.1794±0.0099		9	0.8856		9	0.7657		9	0.135388
3.1056	0.8486±0.0001		3.1056	0.6963±0.0093		3.1056	0.1794±0.0109		10	0.8908		10	0.7648		10	0.141446
3.3278	0.8467±0.0005		3.3278	0.6927±0.0139		3.3278	0.1818±0.0164		11	0.8903		11	0.766		11	0.139616
3.6833	0.8423±0.0003		3.6833	0.692±0.0139		3.6833	0.1784±0.0165		12	0.8894		12	0.7667		12	0.137958
4.1278	0.8384±0.0021		4.1278	0.6888±0.0123		4.1278	0.1784±0.0148		13	0.8897		13	0.766		13	0.139036
5.2389	0.8295±0.0031		5.2389	0.6835±0.0098		5.2389	0.1759±0.0122		14	0.8886		14	0.7667		14	0.137182
6.5278	0.8198±0.0061		6.5278	0.6806±0.0071		6.5278	0.1697±0.0106		15	0.8898		15	0.7651		15	0.140144
7.5056	0.8147±0.0053		7.5056	0.6757±0.0098		7.5056	0.1705±0.0132		16	0.8874		16	0.7677		16	0.134888
8.5278	0.8089±0.0069		8.5278	0.6813±0.0108		8.5278	0.1577±0.0152		17	0.8863		17	0.7656		17	0.136184
9.5056	0.8052±0.0083		9.5056	0.6764±0.0098		9.5056	0.16±0.015		18	0.884		18	0.7663		18	0.133145
10.6611	0.8001±0.0065		10.6611	0.6743±0.0097		10.6611	0.1573±0.0139		19	0.8858		19	0.7652		19	0.136148
12.0389	0.789±0.0048		12.0389	0.6742±0.0091		12.0389	0.1455±0.0127		20	0.8859		20	0.7658		20	0.135568
13.0167	0.7879±0.0048		13.0167	0.6713±0.0092		13.0167	0.148±0.127		21	0.885		21	0.7659		21	0.134576
15.0167	0.7808±0.0049		15.0167	0.6658±0.014		15.0167	0.1473±0.0187		22	0.8861		22	0.7672		22	0.134184
18.35	0.7745±0.0033		18.35	0.6687±0.0147		18.35	0.1367±0.0193		23	0.8866		23	0.7679		23	0.133882
20.0389	0.7672±0.0013		20.0389	0.6644±0.014		20.0389	0.134±0.0183		24	0.886		24	0.7657		24	0.135779
21.5056	0.7678±0.0023		21.5056	0.6634±0.0123		21.5056	0.1359±0.0162		25	0.886		25	0.7675		25	0.133747
23.0167	0.7644±0.0028		23.0167	0.6608±0.0099		23.0167	0.1355±0.0133		26	0.8873		26	0.7656		26	0.137158
25.0167	0.7588±0.023		25.0167	0.6617±0.0104		25.0167	0.128±0.0149		27	0.8862		27	0.7681		27	0.133266
27.0167	0.7639±0.0247		27.0167	0.6613±0.0084		27.0167	0.1343±0.0119		28	0.8855		28	0.7612		28	0.140373
									29	0.8829		29	0.7585		29	0.140899
									30	0.8826
